# Supplementary material for: Radiomics: a new tool to differentiate adrenocortical adenoma from carcinoma
Source: BJS Open. 2021 Mar 3;5(1):zraa061. doi: 10.1093/bjsopen/zraa061 (PMC7937424; doi:10.1093/bjsopen/zraa061)
Supplement: zraa061_Supplementary_Data [file zraa061_supplementary_data.zip]

Archive with 2 entries (2 files):
- Figure S1_IacoboneMaurizio.jpg
- Supplementary_material_2.docx
